# Supplementary material for: Data on greenhouse gases emission of fuels in power plants in Malaysia during the year of 1990–2017
Source: Data Brief. 2020 Mar 19;30:105440. doi: 10.1016/j.dib.2020.105440 (PMC7152656; doi:10.1016/j.dib.2020.105440)
Supplement: Supplementary file 1 [file mmc1.xml]

<?xml version="1.0" encoding="utf-8" standalone="no"?>
<data>
  <datasets>
    <author>nurdiyana@umt.edu.my</author>
    <type>1</type>
    <dataset>
      <name>Malaysia Energy Statistics Handbook 2018</name>
      <caption />
      <description>The data is owned by the Energy Commission and can be found in the stated URL. The data and information contained in this yearly publication is prepared and provided for general information purposes only</description>
      <filetype>
        <name />
      </filetype>
      <filesize />
      <source>1</source>
      <sourcename>Reference Data</sourcename>
      <access>
        <type>1</type>
        <name>Data available in data repository</name>
        <reponame>Malaysia Energy Statistics Handbook 2018</reponame>
        <PersistentId />
        <deeplinkurl>https://meih.st.gov.my/documents/10620/c7e69704-6f80-40ae-a764-ad0acf4a844d</deeplinkurl>
      </access>
    </dataset>
  </datasets>
</data>
